# Supplementary material for: Addressing Childhood Obesity in Children in Need in Greece: Policy Implementers’ Knowledge, Perceptions and Lessons for Effective Implementation
Source: Nutrients. 2025 Aug 14;17(16):2629. doi: 10.3390/nu17162629 (PMC12388959; doi:10.3390/nu17162629)
Supplement: Supplementary file 1 [file nutrients-17-02629-s001.zip]

Archive with 1 entries (1 files):
- nutrients-3768428-supplementary.pdf
